# Supplementary material for: Efficacy and Safety of Anti-HER2 Agents in Combination With Chemotherapy for Metastatic HER2-Positive Breast Cancer Patient: A Network Meta-Analysis
Source: Front Oncol. 2021 Aug 19;11:731210. doi: 10.3389/fonc.2021.731210 (PMC8416996; doi:10.3389/fonc.2021.731210)
Supplement: Supplementary file 1 [file DataSheet_1.zip]

Archive with 18 entries (18 files):
- Supplementary data 5D-1 Ranking histogram for PFS in first line HR+ studies.tiff
- Supplementary data 5D-2 SUCRA results for PFS in first line HR+ studies.pdf
- Supplementary data 5E Trace plot and density plot of PFS in first line HR+ studies.pdf
- Supplementary data 6A Net-work plot of PFS in first line HR- studies.png
- Supplementary data 6B Forest plot of PFS in first line HR- studies.tiff
- Supplementary data 6C Results of direct comparisons of PFS in first line HR- studies.xlsx
- Supplementary data 6D-1 Ranking histogram for PFS in first line HR- studies.tiff
- Supplementary data 6D-2 SUCRA results for PFS in first line HR- studies.pdf
- Supplementary data 6E Trace plot and density plot of PFS in first line HR- studies.pdf
- Supplementary data 7 Results of direct comparisons of PFS in second or other line studies (2).xlsx
- Supplementary data 1 Search strategy.docx
- Supplementary data 2 References of included and excluded studies.docx
- Supplementary data 3 Results of direct comparisons of PFS in first line studies.xlsx
- Supplementary data 4A Trace plot and density plot of PFS in first line studies.pdf
- Supplementary data 4B Inconsistency test of PFS in first line studies.tiff
- Supplementary data 5A Net-work plot of PFS in first line HR+ studies.png
- Supplementary data 5B Forest plot of PFS in first line HR+ studies.tiff
- Supplementary data 5C Results of direct comparisons of PFS in first line HR+ studies.xlsx
