# Supplementary material for: Efficacy and Safety of Anti-HER2 Agents in Combination With Chemotherapy for Metastatic HER2-Positive Breast Cancer Patient: A Network Meta-Analysis
Source: Front Oncol. 2021 Aug 19;11:731210. doi: 10.3389/fonc.2021.731210 (PMC8416996; doi:10.3389/fonc.2021.731210)
Supplement: Supplementary file 1 [file DataSheet_1.zip › Supplementary data 6C Results of direct comparisons of PFS in first line HR- studies.xlsx]

## Sheet: PFS_1st_leaguetableSubgroupHR-
VH	TH	TN	THP	TAH	T	TBevH	TEveH	T_DM1	TdmP
VH	0.74 (0.47-1.16)
1.36 (0.57, 3.16)	TH	0.97 (0.70-1.35)	0.55 (0.42-0.72)	0.74 (0.53_1.03)	1.35 (0.7-2.62)	0.81 (0.59-1.12)	0.61 (0.42-0.87)	1 (0.73-1.37)
1.4 (0.43, 4.49)	1.03 (0.46, 2.31)	TN
2.46 (0.77, 7.82)	1.82 (0.82, 3.98)	1.76 (0.57, 5.46)	THP
1.83 (0.56, 5.82)	1.35 (0.6, 3.02)	1.31 (0.42, 4.1)	0.74 (0.24, 2.3)	TAH
1 (0.27, 3.59)	0.74 (0.28, 1.94)	0.72 (0.2, 2.51)	0.41 (0.12, 1.4)	0.55 (0.16, 1.91)	T
1.67 (0.51, 5.36)	1.24 (0.55, 2.76)	1.2 (0.38, 3.75)	0.68 (0.22, 2.09)	0.91 (0.29, 2.86)	1.67 (0.48, 5.86)	TBevH
2.23 (0.67, 7.24)	1.64 (0.72, 3.72)	1.6 (0.5, 5.02)	0.9 (0.29, 2.8)	1.22 (0.39, 3.86)	2.22 (0.63, 7.85)	1.33 (0.42, 4.19)	TEveH
1.36 (0.41, 4.38)	1 (0.45, 2.23)	0.97 (0.31, 3.03)	0.55 (0.18, 1.7)	0.74 (0.24, 2.32)	1.36 (0.39, 4.76)	0.81 (0.26, 2.52)	0.61 (0.19, 1.91)	T_DM1	1 (0.73-1.36)
1.36 (0.33, 5.57)	1 (0.32, 3.09)	0.97 (0.24, 3.9)	0.55 (0.14, 2.2)	0.74 (0.18, 2.99)	1.35 (0.31, 6.02)	0.81 (0.2, 3.26)	0.61 (0.15, 2.46)	1 (0.45, 2.22)	TdmP
