# Supplementary material for: Efficacy and Safety of Anti-HER2 Agents in Combination With Chemotherapy for Metastatic HER2-Positive Breast Cancer Patient: A Network Meta-Analysis
Source: Front Oncol. 2021 Aug 19;11:731210. doi: 10.3389/fonc.2021.731210 (PMC8416996; doi:10.3389/fonc.2021.731210)
Supplement: Supplementary file 1 [file DataSheet_1.zip › Supplementary data 7 Results of direct comparisons of PFS in second or other line studies (2).xlsx]

## Sheet: PFS_2nd_leaguetable
XL	2.13 (1.49, 3.03)	0.65 (0.55, 0.77)	-	1.19 (0.89, 1.60)	-	1.23 (0.83, 1.82)	-
0.5 (0.25, 0.99)	X	-	-	-	-	0.69 (0.48, 0.97)	-
1.54 (0.69, 3.44)	3.11 (1.07, 8.96)	T_DM1	1.89 (1.51, 2.37)	-	-	-	-
0.81 (0.26, 2.57)	1.64 (0.43, 6.28)	0.53 (0.23, 1.21)	TPC	-	-	-	-
0.84 (0.37, 1.92)	1.7 (0.58, 4.96)	0.55 (0.17, 1.74)	1.04 (0.25, 4.25)	N	-	-	-
1.42 (0.48, 4.17)	2.85 (0.97, 8.35)	0.92 (0.24, 3.55)	1.74 (0.36, 8.35)	1.68 (0.43, 6.53)	XHTuc	1.85 (1.41, 2.38)	-
0.76 (0.38, 1.54)	1.54 (0.77, 3.08)	0.5 (0.17, 1.44)	0.94 (0.24, 3.6)	0.91 (0.31, 2.68)	0.54 (0.24, 1.23)	XH	0.82 (0.65, 1.02)
0.93 (0.32, 2.71)	1.87 (0.64, 5.43)	0.6 (0.16, 2.29)	1.14 (0.24, 5.44)	1.1 (0.29, 4.27)	0.66 (0.21, 2.1)	1.22 (0.54, 2.75)	XHP
