# Supplementary material for: Efficacy and Safety of Anti-HER2 Agents in Combination With Chemotherapy for Metastatic HER2-Positive Breast Cancer Patient: A Network Meta-Analysis
Source: Front Oncol. 2021 Aug 19;11:731210. doi: 10.3389/fonc.2021.731210 (PMC8416996; doi:10.3389/fonc.2021.731210)
Supplement: Supplementary file 1 [file DataSheet_1.zip › Supplementary data 3 Results of direct comparisons of PFS in first line studies.xlsx]

## Sheet: PFS_1st_leaguetable
VH	1.06 (0.80, 1.41)	-	-	-	-	-	-	-	-	-	-	-	-	-	-
0.94 (0.36, 2.44)	TH	1.02 (0.81, 1.27)	0.69 (0.59, 0.81)	0.84 (0.65, 1.08)	1.49 (0.99, 2.22)	0.72 (0.54, 0.94)	-	2.51 (1.61, 3.91)	0.75 (0.32, 1.62)	0.86 (0.68, 1.09)	0.87 (0.69, 1.08)	0.71 (0.64, 0.79)	0.72 (0.53-0.99)
0.92 (0.24, 3.53)	0.98 (0.38, 2.53)	TN	-	-	-	-	-	-	-	-	-	-	-
1.36 (0.36, 5.17)	1.45 (0.57, 3.7)	1.48 (0.39, 5.64)	THP	-	-	-	-	-	-	-	-	-	-
1.12 (0.29, 4.31)	1.19 (0.46, 3.08)	1.22 (0.32, 4.66)	0.82 (0.22, 3.1)	TAH	-	-	-	-	-	-	-	-	-
0.63 (0.16, 2.51)	0.67 (0.25, 1.82)	0.68 (0.17, 2.7)	0.46 (0.12, 1.8)	0.56 (0.14, 2.24)	T	-	0.52 (0.42, 0.64)	-	-	-	-	-	-
1.3 (0.34, 5.07)	1.39 (0.53, 3.64)	1.42 (0.37, 5.48)	0.96 (0.25, 3.64)	1.17 (0.3, 4.53)	2.08 (0.52, 8.26)	TBevH	-	-	-	-	-	-	-
1.21 (0.22, 6.43)	1.29 (0.33, 5.09)	1.32 (0.25, 6.99)	0.89 (0.17, 4.67)	1.08 (0.2, 5.74)	1.92 (0.75, 4.93)	0.93 (0.17, 4.97)	TL	-	-	-	-	-	-
0.37 (0.09, 1.5)	0.4 (0.15, 1.09)	0.41 (0.1, 1.62)	0.27 (0.07, 1.08)	0.34 (0.08, 1.34)	0.6 (0.14, 2.43)	0.29 (0.07, 1.15)	0.31 (0.06, 1.7)	H	-	-	-	-	-
1.17 (0.39, 3.85)	1.24 (0.7, 2.44)	1.27 (0.43, 4.17)	0.86 (0.29, 2.78)	1.04 (0.35, 3.44)	1.86 (0.6, 6.35)	0.9 (0.3, 2.96)	0.97 (0.23, 4.6)	3.13 (1, 10.71)	T_DM1	-	0.91 (0.73, 1.13)	-	-
1.09 (0.28, 4.2)	1.16 (0.45, 3)	1.19 (0.31, 4.55)	0.8 (0.21, 3.03)	0.98 (0.25, 3.75)	1.74 (0.44, 6.88)	0.84 (0.22, 3.19)	0.9 (0.17, 4.83)	2.92 (0.72, 11.6)	0.94 (0.28, 2.76)	TEveH	-	-	-
1.18 (0.36, 4.04)	1.25 (0.61, 2.7)	1.28 (0.39, 4.36)	0.86 (0.27, 2.93)	1.05 (0.32, 3.58)	1.87 (0.55, 6.63)	0.9 (0.28, 3.1)	0.97 (0.21, 4.76)	3.15 (0.92, 11.16)	1.01 (0.47, 2.05)	1.08 (0.33, 3.68)	TdmP	-	-
1.14 (0.35, 3.59)	1.22 (0.61, 2.31)	1.25 (0.38, 3.88)	0.84 (0.26, 2.6)	1.02 (0.31, 3.21)	1.82 (0.53, 5.85)	0.88 (0.27, 2.75)	0.94 (0.2, 4.27)	3.05 (0.88, 9.94)	0.98 (0.36, 2.26)	1.05 (0.32, 3.27)	0.97 (0.34, 2.52)	TCbH	-
1.29 (0.33, 5.07)	1.38 (0.52, 3.61)	1.41 (0.36, 5.45)	0.95 (0.25, 3.63)	1.16 (0.3, 4.5)	2.06 (0.51, 8.26)	0.99 (0.25, 3.87)	1.07 (0.2, 5.77)	3.46 (0.86, 13.9)	1.11 (0.33, 3.33)	1.18 (0.31, 4.56)	1.1 (0.32, 3.63)	1.13 (0.36, 3.77)	TXH
