# Supplementary material for: Efficacy and Safety of Anti-HER2 Agents in Combination With Chemotherapy for Metastatic HER2-Positive Breast Cancer Patient: A Network Meta-Analysis
Source: Front Oncol. 2021 Aug 19;11:731210. doi: 10.3389/fonc.2021.731210 (PMC8416996; doi:10.3389/fonc.2021.731210)
Supplement: Supplementary file 1 [file DataSheet_1.zip › Supplementary data 5C Results of direct comparisons of PFS in first line HR+ studies.xlsx]

## Sheet: PFS_1st_leaguetableSubgroupHR+
VH	TH	TN	THP	TAH	T	TBevH	TEveH	T_DM1	TdmP
VH	1.41 (0.96-2.08)
0.71 (0.37, 1.37)	TH	1.05 (0.78-1.42)	0.72 (0.55-0.95)	1.01(0.68-1.51)	1.56 (0.71-3.46)	0.81 (0.59-1.11)	1.06 (0.82-1.37)	0.94 (0.71-1.25)
0.68 (0.28, 1.66)	0.95 (0.51, 1.76)	TN
0.99 (0.4, 2.4)	1.39 (0.75, 2.53)	1.46 (0.61, 3.43)	THP
0.71 (0.28, 1.8)	0.99 (0.51, 1.92)	1.04 (0.42, 2.58)	0.71 (0.29, 1.75)	TAH
0.46 (0.15, 1.44)	0.64 (0.25, 1.65)	0.67 (0.22, 2.07)	0.46 (0.15, 1.42)	0.65 (0.21, 2.04)	T
0.88 (0.36, 2.17)	1.23 (0.66, 2.3)	1.3 (0.54, 3.11)	0.89 (0.37, 2.12)	1.25 (0.5, 3.09)	1.92 (0.63, 5.9)	TBevH
0.67 (0.28, 1.64)	0.94 (0.52, 1.72)	0.99 (0.42, 2.35)	0.68 (0.29, 1.59)	0.95 (0.39, 2.35)	1.47 (0.48, 4.44)	0.76 (0.32, 1.82)	TEveH
0.76 (0.31, 1.85)	1.06 (0.58, 1.95)	1.12 (0.47, 2.65)	0.77 (0.33, 1.82)	1.07 (0.44, 2.65)	1.66 (0.54, 5.04)	0.86 (0.36, 2.05)	1.13 (0.48, 2.65)	T_DM1	0.81 (0.61-1.09)
0.94 (0.32, 2.78)	1.31 (0.55, 3.11)	1.38 (0.48, 3.97)	0.94 (0.33, 2.72)	1.32 (0.45, 3.94)	2.05 (0.58, 7.24)	1.06 (0.37, 3.08)	1.39 (0.49, 4)	1.23 (0.67, 2.27)	TdmP
