# Supplementary material for: Efficacy and Safety of Anti-HER2 Agents in Combination With Chemotherapy for Metastatic HER2-Positive Breast Cancer Patient: A Network Meta-Analysis
Source: Front Oncol. 2021 Aug 19;11:731210. doi: 10.3389/fonc.2021.731210 (PMC8416996; doi:10.3389/fonc.2021.731210)
Supplement: Supplementary file 2 [file DataSheet_2.zip]

Archive with 18 entries (18 files):
- Supplementary data 9D-1 Ranking histogram for PFS in second or other line HR+ studies.tiff
- Supplementary data 9D-2 SUCRA results for PFS in second or other line HR+ studies.pdf
- Supplementary data 9E Trace plot and density plot of PFS in second or other line HR+ studies.pdf
- Supplementary data 10A Net-work plot of PFS in second or other line HR- studies.png
- Supplementary data 10B Forest plot of PFS in second or other line HR- studies.tiff
- Supplementary data 10C Results of direct comparisons of PFS in second or other line HR- studies .xlsx
- Supplementary data 10D-1 Ranking histogram for PFS in second or other line HR- studies.tiff
- Supplementary data 10D-2 SUCRA results for PFS in second or other line HR- studies.pdf
- Supplementary data 10E Trace plot and density plot of PFS in second or other line HR- studies.pdf
- Supplementary data 11 Results of direct comparisons of OS in first line studies (2).xlsx
- Supplementary data 12A Trace plot and density plot of OS in first line studies.pdf
- Supplementary data 12B Inconsistency test of OS in first line studies.tiff
- Supplementary data 13 Results of direct comparisons of OS in second or other line studies.xlsx
- Supplementary data 8A Trace plot and density plot of PFS in second or other line studies.pdf
- Supplementary data 8B Inconsistency test of PFS in second or other line studies.tiff
- Supplementary data 9A Net-work plot of PFS in second or other line HR+ studies.png
- Supplementary data 9B Forest plot of PFS in second or other line HR+ studies.tiff
- Supplementary data 9C Results of direct comparisons of PFS in second or other line HR+ studies.xlsx
