# Supplementary material for: Efficacy and Safety of Anti-HER2 Agents in Combination With Chemotherapy for Metastatic HER2-Positive Breast Cancer Patient: A Network Meta-Analysis
Source: Front Oncol. 2021 Aug 19;11:731210. doi: 10.3389/fonc.2021.731210 (PMC8416996; doi:10.3389/fonc.2021.731210)
Supplement: Supplementary file 2 [file DataSheet_2.zip › Supplementary data 10C Results of direct comparisons of PFS in second or other line HR- studies .xlsx]

## Sheet: PFS_2nd_leaguetableSubgroupHR-
T_DM1	TPC	XHTuc	XH	XL	XHP
T_DM1	1.96 (1.41-2.7)			1.79 (1.39-2.27)
0.51 (0.21, 1.24)	TPC
0.96 (0.18, 5.06)	1.88 (0.28, 12.52)	XHTuc	1.85 (1.67-2.94)
0.52 (0.13, 2.08)	1.02 (0.19, 5.28)	0.54 (0.21, 1.4)	XH	0.92 (0.43-1.93)	0.72 (0.51-1)
0.56 (0.23, 1.35)	1.1 (0.31, 3.85)	0.59 (0.14, 2.5)	1.08 (0.36, 3.25)	XL
0.72 (0.14, 3.77)	1.42 (0.22, 9.23)	0.75 (0.2, 2.76)	1.39 (0.56, 3.39)	1.29 (0.31, 5.23)	XHP
