# Supplementary material for: Efficacy and Safety of Anti-HER2 Agents in Combination With Chemotherapy for Metastatic HER2-Positive Breast Cancer Patient: A Network Meta-Analysis
Source: Front Oncol. 2021 Aug 19;11:731210. doi: 10.3389/fonc.2021.731210 (PMC8416996; doi:10.3389/fonc.2021.731210)
Supplement: Supplementary file 2 [file DataSheet_2.zip › Supplementary data 11 Results of direct comparisons of OS in first line studies (2).xlsx]

## Sheet: OS_1st_leaguetable
VH	0.99 (0.70, 1.41)	-	-	-	-	-	-	-	-	-	-	-
1.011 (0.64, 1.61)	TH	1.05 (0.76, 1.45)	0.69 (0.58, 0.82)	0.79 (0.61, 1.03)	0.94 (0.68-1.30)		1.45 (1.02, 2.04)	1.49 (0.91, 2.47)	0.94 (0.75, 1.19)	0.89 (0.73, 1.08)	0.86 (0.67, 1.11)	0.90 (0.88, 0.92)
0.967 (0.506, 1.827)	0.955 (0.612, 1.493)	TN	-	-	-	-	-	-	-	-	-	-
1.465 (0.816, 2.623)	1.451 (1.005, 2.076)	1.518 (0.856, 2.686)	THP	-	-	-	-	-	-	-	-	-
1.278 (0.696, 2.366)	1.266 (0.844, 1.908)	1.331 (0.729, 2.427)	0.875 (0.509, 1.514)	TAH	-	-	-	-	-	-	-	-
1.074 (0.566, 2.05)	1.065 (0.68, 1.655)	1.116 (0.592, 2.095)	0.735 (0.413, 1.301)	0.841 (0.458, 1.527)	TBevH	-	-	-	-	-	-	-
0.945 (0.44, 2.014)	0.932 (0.511, 1.715)	0.977 (0.462, 2.088)	0.643 (0.319, 1.309)	0.736 (0.354, 1.529)	0.875 (0.416, 1.865)	TL	1.35 (1.06, 1.72)	-	-	-	-	-
0.698 (0.364, 1.338)	0.689 (0.437, 1.104)	0.722 (0.383, 1.383)	0.475 (0.267, 0.857)	0.544 (0.295, 1.007)	0.648 (0.344, 1.232)	0.74 (0.499, 1.096)	T	-	-	-	-	-
0.68 (0.324, 1.417)	0.672 (0.377, 1.187)	0.705 (0.339, 1.451)	0.464 (0.236, 0.911)	0.532 (0.261, 1.06)	0.632 (0.306, 1.303)	0.721 (0.31, 1.654)	0.976 (0.461, 2.02)	H_T	-	-	-	-
1.099 (0.629, 1.888)	1.089 (0.799, 1.452)	1.139 (0.663, 1.931)	0.75 (0.466, 1.185)	0.858 (0.513, 1.4)	1.023 (0.592, 1.736)	1.168 (0.586, 2.269)	1.581 (0.899, 2.7)	1.619 (0.846, 3.082)	T_DM1	-	1 (0.78, 1.28)	-
1.136 (0.629, 2.045)	1.121 (0.773, 1.632)	1.173 (0.659, 2.091)	0.772 (0.46, 1.311)	0.887 (0.505, 1.541)	1.055 (0.594, 1.899)	1.207 (0.591, 2.45)	1.628 (0.899, 2.938)	1.673 (0.85, 3.304)	1.03 (0.647, 1.687)	TEveH	-	-
1.134 (0.648, 1.986)	1.124 (0.811, 1.538)	1.176 (0.676, 2.021)	0.776 (0.477, 1.253)	0.885 (0.527, 1.475)	1.056 (0.608, 1.819)	1.203 (0.603, 2.387)	1.628 (0.922, 2.835)	1.669 (0.871, 3.214)	1.032 (0.755, 1.429)	1.001 (0.609, 1.625)	TdmP	-
1.098 (0.64, 1.831)	1.097 (0.817, 1.371)	1.138 (0.672, 1.856)	0.75 (0.469, 1.148)	0.859 (0.519, 1.351)	1.02 (0.602, 1.67)	1.167 (0.591, 2.197)	1.575 (0.914, 2.6)	1.612 (0.856, 2.984)	0.998 (0.667, 1.465)	0.971 (0.6, 1.485)	0.968 (0.632, 1.433)	TCbH
