# Supplementary material for: Efficacy and Safety of Anti-HER2 Agents in Combination With Chemotherapy for Metastatic HER2-Positive Breast Cancer Patient: A Network Meta-Analysis
Source: Front Oncol. 2021 Aug 19;11:731210. doi: 10.3389/fonc.2021.731210 (PMC8416996; doi:10.3389/fonc.2021.731210)
Supplement: Supplementary file 2 [file DataSheet_2.zip › Supplementary data 13 Results of direct comparisons of OS in second or other line studies.xlsx]

## Sheet: OS_2nd_leaguetable
XL	1.09 (0.68, 1.72)	0.75 (0.64, 0.88)	-	1.25 (0.83, 1.86)	-	1.72 (0.76, 3.85)	-
0.81 (0.41, 1.53)	X	-	-	-	-	0.94 (0.65, 1.3)	-
1.33 (0.68, 2.61)	1.65 (0.67, 4.28)	T_DM1	1.47 (1.18, 1.85)	-	-	-	-
0.91 (0.35, 2.37)	1.12 (0.36, 3.63)	0.68 (0.34, 1.35)	TPC	-	-	-	-
0.8 (0.38, 1.69)	0.99 (0.38, 2.72)	0.6 (0.22, 1.62)	0.88 (0.26, 2.95)	N	-	-	-
1.18 (0.41, 3.04)	1.46 (0.55, 3.59)	0.89 (0.25, 2.77)	1.3 (0.31, 4.84)	1.47 (0.4, 4.87)	XHTuc	1.52 (1.14, 2.20)	-
0.78 (0.36, 1.53)	0.97 (0.5, 1.74)	0.59 (0.21, 1.46)	0.86 (0.25, 2.66)	0.97 (0.33, 2.62)	0.66 (0.33, 1.33)	XH	0.68 (0.51, 0.90)
1.15 (0.4, 2.98)	1.42 (0.54, 3.5)	0.86 (0.24, 2.71)	1.27 (0.3, 4.74)	1.43 (0.39, 4.7)	0.97 (0.36, 2.62)	1.47 (0.73, 2.96)	XHP
