# Supplementary material for: Efficacy and Safety of Anti-HER2 Agents in Combination With Chemotherapy for Metastatic HER2-Positive Breast Cancer Patient: A Network Meta-Analysis
Source: Front Oncol. 2021 Aug 19;11:731210. doi: 10.3389/fonc.2021.731210 (PMC8416996; doi:10.3389/fonc.2021.731210)
Supplement: Supplementary file 2 [file DataSheet_2.zip › Supplementary data 9C Results of direct comparisons of PFS in second or other line HR+ studies.xlsx]

## Sheet: PFS_2nd_leaguetableSubgroupHR+
T_DM1	TPC	XHTuc	XH	XL	XHP
T_DM1	1.79 (1.32-2.44)			1.39 (1.10-1.72)
0.56 (0.26, 1.21)	TPC
0.99 (0.24, 4.02)	1.77 (0.36, 8.8)	XHTuc	1.72 (1.25-2.38)
0.57 (0.18, 1.82)	1.02 (0.26, 4.13)	0.58 (0.27, 1.27)	XH	0.8 (0.46-1.37)	0.9 (0.67-1.20)
0.72 (0.34, 1.53)	1.28 (0.44, 3.8)	0.73 (0.22, 2.35)	1.26 (0.52, 3.02)	XL
0.64 (0.16, 2.57)	1.14 (0.23, 5.58)	0.64 (0.21, 1.94)	1.11 (0.51, 2.41)	0.88 (0.28, 2.87)	XHP
