# Supplementary material for: Efficacy and Safety of Anti-HER2 Agents in Combination With Chemotherapy for Metastatic HER2-Positive Breast Cancer Patient: A Network Meta-Analysis
Source: Front Oncol. 2021 Aug 19;11:731210. doi: 10.3389/fonc.2021.731210 (PMC8416996; doi:10.3389/fonc.2021.731210)
Supplement: Supplementary file 3 [file DataSheet_3.zip]

Archive with 13 entries (13 files):
- Supplementary data 18A Trace plot and density plot of ORR in second or other line studies.pdf
- Supplementary data 18B Inconsistency test of ORR in second or other line studies.tiff
- Supplementary data 19A SUCRA results for leucopenia in second or other line studies.png
- Supplementary data 19B SUCRA results for neutropenia in second or other line studies.png
- Supplementary data 19C SUCRA results for febrile neutropenia in second or other line studies.png
- Supplementary data 19D SUCRA results for cardiac adverse events in second or other line studies.png
- Supplementary table 1 Intervention and outcome characteristics.docx
- Supplementary table 2 Risk of bias.docx
- Supplementary data 14A Trace plot and density plot of OS in second or other line studies.pdf
- Supplementary data 14B Inconsistency test of OS in second or other line studies.tiff
- Supplementary data 15 Results of direct comparisons of ORR in first line studies (1).xlsx
- Supplementary data 16 Trace plot and density plot of ORR in first line studies.pdf
- Supplementary data 17 Results of direct comparisons of ORR in second or other line studies.xlsx
