# Supplementary material for: Efficacy and Safety of Anti-HER2 Agents in Combination With Chemotherapy for Metastatic HER2-Positive Breast Cancer Patient: A Network Meta-Analysis
Source: Front Oncol. 2021 Aug 19;11:731210. doi: 10.3389/fonc.2021.731210 (PMC8416996; doi:10.3389/fonc.2021.731210)
Supplement: Supplementary file 3 [file DataSheet_3.zip › Supplementary data 15 Results of direct comparisons of ORR in first line studies (1).xlsx]

## Sheet: ORR_1st_leaguetable
TH	1.12 (0.72, 1.75)	0.852 (0.559, 1.30)	1.79 (1.26, 2.55)	1.23 (0.8, 1.90)	0.37 (0.23, 0.59)	1.69 (1.06, 2.69)	-	0.28 (0.11, 0.68)	0.79 (0.58, 1.07)	0.91 (0.65, 1.27)	0.85 (0.55, 1.30)	1.36 (0.96, 1.93)	0.897 (0.5, 1.61)
0.85 (0.36, 1.92)	VH	-	-	-	-	-	-	-	-	-	-	-	-
1.17 (0.4, 3.43)	1.38 (0.37, 5.59)	TN	-	-	-	-	-	-	-	-	-	-	-
0.56 (0.2, 1.61)	0.65 (0.18, 2.61)	0.47 (0.1, 2.16)	THP	-	-	-	-	-	-	-	-	-	-
0.81 (0.28, 2.4)	0.95 (0.26, 3.9)	0.69 (0.15, 3.16)	1.46 (0.32, 6.57)	TAH	-	-	-	-	-	-	-	-	-
2.72 (1.17, 6.25)	3.2 (1, 10.7)	2.31 (0.59, 8.88)	4.91 (1.23, 18.32)	3.36 (0.84, 12.89)	T	-	2.32 (1.57, 3.42)	-	-	-	-	-	-
0.59 (0.2, 1.73)	0.69 (0.18, 2.81)	0.5 (0.11, 2.27)	1.06 (0.23, 4.76)	0.73 (0.16, 3.32)	0.22 (0.05, 0.86)	TBevH	-	-	-	-	-	-	-
1.18 (0.3, 4.55)	1.38 (0.28, 7.05)	1 (0.18, 5.57)	2.11 (0.37, 11.57)	1.45 (0.25, 8.04)	0.43 (0.15, 1.27)	1.99 (0.34, 11.42)	TL	-	-	-	-	-	-
3.56 (0.98, 13.48)	4.2 (0.93, 20.76)	3.04 (0.58, 16.48)	6.36 (1.22, 34.45)	4.42 (0.81, 23.87)	1.31 (0.29, 6.39)	6.04 (1.14, 33.63)	3.02 (0.48, 20.17)	H_T	-	-	-	-	-
1.17 (0.5, 2.39)	1.37 (0.42, 4.15)	1 (0.25, 3.46)	2.1 (0.52, 7.18)	1.44 (0.35, 5)	0.43 (0.13, 1.26)	1.99 (0.48, 7.03)	0.99 (0.2, 4.46)	0.32 (0.07, 1.39)	T_DM1	-	1.21 (0.812, 1.80)	-	-
1.1 (0.38, 3.13)	1.29 (0.34, 5.17)	0.93 (0.21, 4.15)	1.97 (0.44, 8.65)	1.36 (0.3, 5.97)	0.4 (0.11, 1.58)	1.87 (0.41, 8.5)	0.93 (0.17, 5.25)	0.31 (0.06, 1.57)	0.94 (0.27, 3.78)	TEveH	-	-	-
1.07 (0.38, 2.77)	1.26 (0.34, 4.63)	0.91 (0.2, 3.69)	1.92 (0.43, 7.9)	1.32 (0.3, 5.36)	0.39 (0.11, 1.37)	1.82 (0.41, 7.7)	0.91 (0.17, 4.73)	0.3 (0.06, 1.46)	0.91 (0.36, 2.56)	0.97 (0.22, 3.97)	TdmP	-	-
0.73 (0.32, 1.6)	0.86 (0.27, 2.79)	0.62 (0.16, 2.36)	1.3 (0.34, 4.83)	0.9 (0.23, 3.41)	0.27 (0.08, 0.85)	1.24 (0.32, 4.76)	0.62 (0.13, 3.01)	0.2 (0.04, 0.92)	0.62 (0.22, 2.03)	0.66 (0.17, 2.51)	0.68 (0.19, 2.5)	TCbH	-
1.12 (0.36, 3.44)	1.32 (0.33, 5.5)	0.96 (0.2, 4.45)	2.01 (0.43, 9.24)	1.39 (0.29, 6.51)	0.41 (0.1, 1.69)	1.9 (0.4, 9.07)	0.95 (0.16, 5.56)	0.31 (0.05, 1.71)	0.97 (0.26, 4.02)	1.03 (0.21, 4.75)	1.05 (0.24, 4.81)	1.54 (0.38, 6.15)	TXH
