# Supplementary material for: Efficacy and Safety of Anti-HER2 Agents in Combination With Chemotherapy for Metastatic HER2-Positive Breast Cancer Patient: A Network Meta-Analysis
Source: Front Oncol. 2021 Aug 19;11:731210. doi: 10.3389/fonc.2021.731210 (PMC8416996; doi:10.3389/fonc.2021.731210)
Supplement: Supplementary file 3 [file DataSheet_3.zip › Supplementary data 17 Results of direct comparisons of ORR in second or other line studies.xlsx]

## Sheet: ORR_2nd_leaguetable
X	1.72 (0.963, 3.07)	-	-	-	-	-	2.53 (1.28, 5.02)	-	-
0.52 (0.13, 2)	XL	1.31 (0.49, 3.48)	0.72 (0.27, 1.93)	-	1.74 (1.29, 2.33)	0.60 (0.34, 1.03)	0.98 (0.39, 2.46)	-	-
0.39 (0.04, 3.56)	0.75 (0.14, 4.32)	VL	0.56 (0.19, 1.6)	-	-	-	-	-	-
0.7 (0.08, 6.59)	1.35 (0.24, 7.74)	1.8 (0.31, 10.25)	GemL	-	-	-	-	-	-
1.5 (0.1, 21.13)	2.88 (0.28, 28.74)	3.84 (0.2, 66.86)	2.13 (0.12, 37.23)	TPC	5 (2.73, 9.17)	-	-	-	-
0.3 (0.04, 2.35)	0.58 (0.11, 2.81)	0.77 (0.07, 7.9)	0.43 (0.04, 4.36)	0.2 (0.04, 1.06)	T_DM1	-	-	-	-
0.88 (0.1, 7.36)	1.67 (0.32, 8.79)	2.22 (0.2, 23.3)	1.24 (0.11, 13.29)	0.58 (0.03, 10.26)	2.89 (0.29, 29.59)	N	-	-	-
0.44 (0.11, 1.82)	0.85 (0.21, 3.59)	1.14 (0.12, 10.71)	0.63 (0.07, 5.96)	0.3 (0.02, 4.65)	1.48 (0.19, 13.02)	0.51 (0.06, 4.67)	XH	2.31 (1.52, 3.51)	1.39 (0.88, 2.18)
0.19 (0.02, 1.67)	0.37 (0.04, 3.31)	0.49 (0.03, 7.77)	0.27 (0.02, 4.49)	0.13 (0.01, 3.1)	0.64 (0.05, 9.73)	0.22 (0.01, 3.41)	0.43 (0.08, 2.2)	XHTuc	-
0.32 (0.04, 2.78)	0.62 (0.07, 5.24)	0.83 (0.05, 12.88)	0.46 (0.03, 7.34)	0.22 (0.01, 5.09)	1.07 (0.08, 16)	0.37 (0.03, 5.54)	0.72 (0.14, 3.66)	1.68 (0.16, 16.59)	XHP
